# Supplementary material for: Efficacy of Remdesivir-Containing Therapy in Hospitalized COVID-19 Patients: A Prospective Clinical Experience
Source: J Clin Med. 2021 Aug 24;10(17):3784. doi: 10.3390/jcm10173784 (PMC8432083; doi:10.3390/jcm10173784)
Supplement: Supplementary file 1 [file jcm-10-03784-s001.zip]

Archive with 1 entries (1 files):
- jcm-1309588-supplementary.pdf
